# Supplementary material for: Integrated metabolomic and transcriptomic analysis reveals digestive tract adaptations to high altitude in Bayanbulak sheep
Source: Front Vet Sci. 2025 Dec 1;12:1687858. doi: 10.3389/fvets.2025.1687858 (PMC12703875; doi:10.3389/fvets.2025.1687858)
Supplement: Supplementary file 1 [file Table_1.XLSX]

## Sheet: Sheet1
Table 1 Serum Biochemical Parameters
Component	Abbreviation	Turpan Black Sheep	Bayanbulak Sheep	P-value
Interferon-gamma	IFN-γ (ng/L)	68.50 ± 13.44	100.15 ± 16.47***	<1.0×10⁻³
Interleukin-2	IL-2 (ng/L)	33.59 ± 5.61	43.44 ± 8.30*	3.0×10⁻³
Total Cholesterol	TC (mmol/L)	1.31 ± 0.24	1.72 ± 0.37***	4.0×10⁻³
Triglycerides	TG (mmol/L)	0.26 ± 0.11	0.36 ± 0.11*	3.0×10⁻²
Glucose	GLU (mmol/L)	3.56 ± 0.98	6.02 ± 1.42***	<1.0×10⁻³
Total Antioxidant Capacity	T-AOC (mmol/L)	0.71 ± 0.06	0.83 ± 0.07***	<1.0×10⁻³
Catalase	CAT (U/mL)	0.79 ± 0.47	1.89 ± 1.67*	4.7×10⁻²
Superoxide Dismutase	SOD (U/mL)	92.00 ± 9.27	157.84 ± 12.35***	<1.0×10⁻³
Glutathione Peroxidase	GSH-Px (U/mL)	38.67 ± 7.66	62.96 ± 49.88	1.1×10⁻¹
Malondialdehyde	MDA (nmol/mL)	5.04 ± 1.62	5.59 ± 1.61	4.13×10⁻¹
