# Supplementary material for: Integrated metabolomic and transcriptomic analysis reveals digestive tract adaptations to high altitude in Bayanbulak sheep
Source: Front Vet Sci. 2025 Dec 1;12:1687858. doi: 10.3389/fvets.2025.1687858 (PMC12703875; doi:10.3389/fvets.2025.1687858)
Supplement: Supplementary file 2 [file Table_2.XLSX]

## Sheet: Sheet1
Table 2 Skin Histological Parameters
Skin Histological Parameter (μm)	Turpan Black Sheep	Bayanbulak Sheep	P-value
Epidermal Thickness	58.97 ± 9.94	122.39 ± 14.19***	1.0×10⁻³
