# Supplementary material for: Integrated metabolomic and transcriptomic analysis reveals digestive tract adaptations to high altitude in Bayanbulak sheep
Source: Front Vet Sci. 2025 Dec 1;12:1687858. doi: 10.3389/fvets.2025.1687858 (PMC12703875; doi:10.3389/fvets.2025.1687858)
Supplement: Supplementary file 3 [file Table_3.XLSX]

## Sheet: Sheet1
Table 3 Comparative Analysis of Differential Digestive Tract Metabolites Between Bayanbulak and Turpan Black Sheep
Compound	Compartment	P-value	Regulation
Vanillin	Rumen	0.0002786	up
	Small Intestine	0.005793	down
	Feces	0.001066	down
Pinacidil	Rumen	2.885e-05	up
	Small Intestine	0.00144	up
	Feces	0.0001905	up
4'-Hydroxychalcone	Rumen	2.185e-12	down
	Small Intestine	2.185e-12	down
	Feces	2.185e-12	down
